# Supplementary material for: Effects of Daily Saskatoon Berry Supplementation on Cardiometabolic Health, Gut Microbiota, and Short-Chain Fatty Acids in Healthy Adults
Source: Int J Mol Sci. 2026 Apr 19;27(8):3644. doi: 10.3390/ijms27083644 (PMC13116754; doi:10.3390/ijms27083644)
Supplement: Supplementary file 1 [file ijms-27-03644-s001.zip]

Archive with 1 entries (1 files):
- ijms-4222050-supplementary.pdf
